# Supplementary material for: A Retrospective Study Assessing the Outcomes of Immediate Prepectoral and Subpectoral Implant and Mesh-Based Breast Reconstruction
Source: Cancers (Basel). 2022 Jun 29;14(13):3188. doi: 10.3390/cancers14133188 (PMC9264839; doi:10.3390/cancers14133188)
Supplement: Supplementary file 1 [file cancers-14-03188-s001.zip]

Archive with 1 entries (1 files):
- cancers-1729923-supplementary.pdf
